# Supplementary material for: Synthesis of Fe-CNFs and Mechanistic Insights into Carbon-Water Reaction
Source: Nanomaterials (Basel). 2026 Jun 5;16(11):700. doi: 10.3390/nano16110700 (PMC13258609; doi:10.3390/nano16110700)
Supplement: Supplementary file 1 [file nanomaterials-16-00700-s001.zip]

Archive with 1 entries (1 files):
- nanomaterials-4269114-supplementary.pdf
